# Supplementary material for: Area Gene Regulates the Synthesis of β-Glucan with Antioxidant Activity in the Aureobasidium pullulans
Source: Foods. 2023 Feb 3;12(3):660. doi: 10.3390/foods12030660 (PMC9914807; doi:10.3390/foods12030660)
Supplement: Supplementary file 1 [file foods-12-00660-s001.zip]

Archive with 1 entries (1 files):
- foods-2155504-supplementary.pdf
